# Supplementary material for: Potentials of Gynura procumbens to modulate chronic stress and immunological responses in Oreochromis niloticus
Source: PLoS One. 2023 Dec 27;18(12):e0295137. doi: 10.1371/journal.pone.0295137 (PMC10752504; doi:10.1371/journal.pone.0295137)
Supplement: S1 Data — (XLSX) [file pone.0295137.s001.xlsx]

## Sheet: Blood Glucose (mg dl)
	Week 0	Week 6	Week 12													Week 0	Week 2	Week 4	Week 6	Week 8	Week 10	Week 12
Control	36	33	27				AVERAGE			SEM					Control	36	25	27	33	37	24	27				AVERAGE							SEM
	37	37	36				Week 0	Week 6	Week 12	Week 0	Week 6	Week 12				37	29	34	37	35	27	36				Week 0	Week 2	Week 4	Week 6	Week 8	Week 10	Week 12	Week 0	Week 2	Week 4	Week 6	Week 8	Week 10	Week 12	Week 0
	37	42	30			Control	38.5	42.3333	32.8333	2.12525	3.82681	1.55813				37	29	33	42	26	25	30			Control		31.6667	37.3333	42.3333	32.5	34.3333	32.8333	2.12525	2.8245	3.67575	3.82681	1.56525	4.63081	1.55813
	49	43	36			Stress	38.5	45	47.3333	2.12525	4.2111	4.81433				49	32	33	43	32	36	36			Stress	38.5	37.8333	44.5	45	63.5	48.3333	47.3333	2.12525	3.10287	6.10328	4.2111	4.31084	6.57605	4.81433
	35	39	36			Prevention	38.5	41.8333	29.5	2.12525	5.32552	2.17179				35	30	49	39	31	41	36			Prevention		36.5	38.5	41.8333	33	33	29.5	2.12525	3.4617	4.95816	5.32552	2.73252	3.29646	2.17179
	37	60	32			Treatment	38.5	50.5	31.5	2.12525	4.65296	2.02896				37	45	48	60	34	53	32			Treatment		32.3333	42	50.5	56.6667	33	31.5	2.12525	2.49889	5.46504	4.65296	2.47207	3.99166	2.02896
AVG	38.5	42.3333	32.8333												AVG	38.5	31.6667	37.3333	42.3333	32.5	34.3333	32.8333
SD	5.20577	9.37372	3.81663												SD	5.20577	6.91857	9.0037	9.37372	3.83406	11.3431	3.81663
SEM	2.12525	3.82681	1.55813												SEM	2.12525	2.8245	3.67575	3.82681	1.56525	4.63081	1.55813
Stress	36	42	36												Stress	36	33	25	42	59	34	36
	37	36	52													37	30	33	36	70	36	52
	37	53	34													37	36	42	53	72	46	34
	49	37	51													49	34	46	37	53	56	51
	35	40	45													35	44	54	40	51	41	45
	37	62	66													37	50	67	62	76	77	66
AVG	38.5	45	47.3333												AVG	38.5	37.8333	44.5	45	63.5	48.3333	47.3333
SD	5.20577	10.315	11.7927												SD	5.20577	7.60044	14.9499	10.315	10.5594	16.108	11.7927
SEM	2.12525	4.2111	4.81433												SEM	2.12525	3.10287	6.10328	4.2111	4.31084	6.57605	4.81433
Prevention	36	32	31												Prevention	36	28	27	32	50	20	31
	37	26	26													37	38	25	26	32	29	26
	37	40	33													37	30	38	40	47	33	33
	49	41	21													49	31	56	41	38	44	21
	35	49	30													35	42	49	49	42	37	30
	37	63	36													37	50	36	63	37	35	36
AVG	38.5	41.8333	29.5												AVG	38.5	36.5	38.5	41.8333	41	33	29.5
SD	5.20577	13.0448	5.31977												SD	5.20577	8.47939	12.145	13.0448	6.69328	8.07465	5.31977
SEM	2.12525	5.32552	2.17179												SEM	2.12525	3.4617	4.95816	5.32552	2.73252	3.29646	2.17179
Treatment	36	43	34												Treatment	36	35	52	43	51	28	34
	37	50	32													37	30	26	50	62	25	32
	37	40	31													37	29	27	40	48	23	31
	49	41	34													49	39	59	41	56	32	34
	35	64	22													35	38	41	64	61	45	22
	37	65	36													37	23	47	65	62	45	36
AVG	38.5	50.5	31.5												AVG	38.5	32.3333	42	50.5	56.6667	33	31.5
SD	5.20577	11.3974	4.96991												SD	5.20577	6.121	13.3866	11.3974	6.0553	9.77753	4.96991
SEM	2.12525	4.65296	2.02896												SEM	2.12525	2.49889	5.46504	4.65296	2.47207	3.99166	2.02896

## Sheet: Box Plot Glucose
	Week 0	Week 2	Week 4	Week 6	Week 8	Week 10	Week 12				Control	Stress	Prevention	Treatment
Control	36	25	27	33	37	24	27				36	36	36	36
	37	29	34	37	35	27	36				37	37	37	37
	37	29	33	42	26	25	30				37	37	37	37
	49	32	33	43	32	36	36				49	49	49	49
	35	30	49	39	31	41	36				35	35	35	35
	37	45	48	60	34	53	32				37	37	37	37
Stress	36	33	25	42	59	34	36				25	33	28	35
	37	30	33	36	70	36	52				29	30	38	30
	37	36	42	53	72	46	34				29	36	30	29
	49	34	46	37	53	56	51				32	34	31	39
	35	44	54	40	51	41	45				30	44	42	38
	37	50	67	62	76	77	66				45	50	50	23
Prevention	36	28	27	32	50	20	31				27	25	27	52
	37	38	25	26	32	29	26				34	33	25	26
	37	30	38	40	47	33	33				33	42	38	27
	49	31	56	41	38	44	21				33	46	56	59
	35	42	49	49	42	37	30				49	54	49	41
	37	50	36	63	37	35	36				48	67	36	47
Treatment	36	35	52	43	51	28	34				33	42	32	43
	37	30	26	50	62	25	32				37	36	26	50
	37	29	27	40	48	23	31				42	53	40	40
	49	39	59	41	56	32	34				43	37	41	41
	35	38	41	64	61	45	22				39	40	49	64
	37	23	47	65	62	45	36				60	62	63	65
											37	59	50	51
											35	70	32	62
											26	72	47	48
											32	53	38	56
											31	51	42	61
											34	76	37	62
											24	34	20	28
											27	36	29	25
											25	46	33	23
											36	56	44	32
											41	41	37	45
											53	77	35	45
											27	36	31	34
											36	52	26	32
											30	34	33	31
											36	51	21	34
											36	45	30	22
											32	66	36	36
										AVG	35.6429	46.4286	36.9762	40.6429
										SD	7.89511	13.3016	9.20363	12.1792
										SEM	1.21824	2.05249	1.42015	1.87929

## Sheet: PCV (%)
	Week 0	Week 6	Week 12
Control	32	35	28				AVERAGE			SEM
	32	30	34				Week 0	Week 6	Week 12	Week 0	Week 6	Week 12
	28	37	30			Control		36.1667	34	2.09231	1.44722	1.7127
	32	40	38			Stress	29.6667	39.1667	44	2.09231	1.07755	2.95522
	20	39	36			Prevention		33	36.1667	2.09231	2.20605	2.67603
	34	36	38			Treatment		41.3333	34	2.09231	1.28236	2.14476
AVG	29.6667	36.1667	34
SD	5.1251	3.54495	4.19524
SEM	2.09231	1.44722	1.7127
Stress	32	35	42
	32	38	52
	28	39	48
	32	43	41
	20	40	49
	34	40	32
AVG	29.6667	39.1667	44
SD	5.1251	2.63944	7.23878
SEM	2.09231	1.07755	2.95522
Prevention	32	29	28
	32	40	47
	28	34	36
	32	37	31
	20	25	38
	34	33	37
AVG	29.6667	33	36.1667
SD	5.1251	5.4037	6.5549
SEM	2.09231	2.20605	2.67603
Treatment	32	37	28
	32	42	36
	28	43	27
	32	43	37
	20	45	36
	34	38	40
AVG	29.6667	41.3333	34
SD	5.1251	3.14113	5.25357
SEM	2.09231	1.28236	2.14476

## Sheet: Plasma Protein (g ml)
		Week 0	Week 6	Week 12
	Control	3	4	4				AVERAGE			SEM
		3.7	3.8	4.2				Week 0	Week 6	Week 12	Week 0	Week 6	Week 12
		3	5.2	4.8			Control		3.85	4.46667	0.127584	0.34617	0.197765
		3.2	4.2	5.2			Stress	3.11667	4.58333	6.3	0.127584	0.215123	0.749667
		3	3	4.6			Prevention		3.95	5.53333	0.127584	0.276586	0.727858
		2.8	2.9	4			Treatment		5.96667	5.73333	0.127584	0.304047	0.548128
	AVG	3.11667	3.85	4.46667
	SD	0.312517	0.847939	0.484424
	SEM	0.127584	0.34617	0.197765
	Stress	3	5.2	6.4
		3.7	4.1	7.2
		3	4.2	9.4
		3.2	4.3	5.2
		3	4.4	5.4
		2.8	5.3	4.2
	AVG	3.11667	4.58333	6.3
	SD	0.312517	0.526941	1.8363
	SEM	0.127584	0.215123	0.749667
	Prevention	3	5.1	5.4
		3.7	3.7	5.6
		3	4	5.8
		3.2	4.2	2.8
		3	3.1	8.4
		2.8	3.6	5.2
	AVG	3.11667	3.95	5.53333
	SD	0.312517	0.677495	1.78288
	SEM	0.127584	0.276586	0.727858
	Treatment	3	5.5	3.6
		3.7	6.2	7.4
		3	6.1	5.8
		3.2	7	5
		3	6.2	5.8
		2.8	4.8	6.8
	AVG	3.11667	5.96667	5.73333
	SD	0.312517	0.744759	1.34263
	SEM	0.127584	0.304047	0.548128

## Sheet: SSI
	Week 0	Week 6	Week 12
Control	0.526429	0.139167	0.0949618				AVERAGE			SEM
	0.373409	0.351478	0.159068				Week 0	Week 6	Week 12	Week 0	Week 6	Week 12
	0.572903	0.165638	0.174783			Control		0.17072	0.187674	0.0505586	0.0375505	0.0407578
	0.296111	0.118523	0.102353			Stress	0.395704	0.260848	0.177714	0.0505586	0.040095	0.0262664
	0.28725	0.0959783	0.230811			Prevention		0.193871	0.242388	0.0505586	0.034357	0.04101
	0.318125	0.153535	0.36407			Treatment		0.242112	0.1968	0.0505586	0.0215033	0.0285015
AVG	0.395704	0.17072	0.187674
SD	0.123843	0.0919795	0.0998358
SEM	0.0505586	0.0375505	0.0407578
Stress	0.526429	0.328571	0.128058
	0.373409	0.107463	0.238261
	0.572903	0.26775	0.26898
	0.296111	0.380702	0.185714
	0.28725	0.191017	0.129884
	0.318125	0.289583	0.115385
AVG	0.395704	0.260848	0.177714
SD	0.123843	0.0982122	0.0643393
SEM	0.0505586	0.040095	0.0262664
Prevention	0.526429	0.155	0.205474
	0.373409	0.1922	0.167544
	0.572903	0.297917	0.386615
	0.296111	0.231111	0.168
	0.28725	0.0523636	0.173134
	0.318125	0.234634	0.353559
AVG	0.395704	0.193871	0.242388
SD	0.123843	0.084157	0.100454
SEM	0.0505586	0.034357	0.04101
Treatment	0.526429	0.256061	0.224889
	0.373409	0.261765	0.154673
	0.572903	0.174667	0.130171
	0.296111	0.216418	0.151754
	0.28725	0.328049	0.320632
	0.318125	0.215714	0.198679
AVG	0.395704	0.242112	0.1968
SD	0.123843	0.0526722	0.0698141
SEM	0.0505586	0.0215033	0.0285015

## Sheet: HSI
	Week 0	Week 6	Week 12
Control	1.625	1.57778	3.39863				AVERAGE			SEM
	1.64864	1.25913	2.39099				Week 0	Week 6	Week 12	Week 0	Week 6	Week 12
	1.25903	1.16277	3.29335			Control		1.52169	2.66095	0.103987	0.177717	0.235663
	1.72722	1.49886	2.28471			Stress	1.49185	1.91843	2.58499	0.103987	0.357345	0.411487
	1.60025	2.35109	2.64939			Prevention		1.57354	1.51772	0.103987	0.162854	0.261755
	1.09094	1.28051	1.9486			Treatment		1.75735	2.17271	0.103987	0.16972	0.284568
AVG	1.49185	1.52169	2.66095
SD	0.254714	0.435316	0.577253
SEM	0.103987	0.177717	0.235663
Stress	1.625	1.98143	4.02136
	1.64864	1.83433	2.79667
	1.25903	0.7875	3.21367
	1.72722	3.41579	1.93238
	1.60025	2.09153	2.41779
	1.09094	1.4	1.12808
AVG	1.49185	1.91843	2.58499
SD	0.254714	0.875313	1.00793
SEM	0.103987	0.357345	0.411487
Prevention	1.625	1.76	1.25253
	1.64864	1.639	0.880526
	1.25903	1.88958	1.71692
	1.72722	0.84	1.77982
	1.60025	1.42727	0.909552
	1.09094	1.88537	2.56695
AVG	1.49185	1.57354	1.51772
SD	0.254714	0.39891	0.641166
SEM	0.103987	0.162854	0.261755
Treatment	1.625	2.15758	2.43478
	1.64864	2.15735	1.92692
	1.25903	1.57427	3.25812
	1.72722	2.05463	1.77333
	1.60025	1.25561	2.41989
	1.09094	1.34464	1.22321
AVG	1.49185	1.75735	2.17271
SD	0.254714	0.415727	0.697046
SEM	0.103987	0.16972	0.284568

## Sheet: Lysozyme
	Week 0	Week 6	Week 12
Control	0.475	0.9	1				AVERAGE			SEM
	2.075	0.4	0.7				Week 0	Week 6	Week 12	Week 0	Week 6	Week 12
	1.5	1.225	0.875			Control		1.45	1.11667	0.268225	0.374444	0.151749
	1.775	3.05	1.725			Stress	1.41667	2.025	1.95333	0.268225	0.138142	0.115482
	0.75	1.85	1.025			Prevention		1.59583	1.63333	0.268225	0.187018	0.194686
	1.925	1.275	1.375			Treatment		2.025	1.4625	0.268225	0.175119	0.168418
AVG	1.41667	1.45	1.11667
SD	0.657013	0.917197	0.371708
SEM	0.268225	0.374444	0.151749
Stress	0.475	1.8	1.875
	2.075	2.125	1.87
	1.5	2	1.75
	1.775	2.425	1.675
	0.75	1.5	2.45
	1.925	2.3	2.1
AVG	1.41667	2.025	1.95333
SD	0.657013	0.338378	0.282872
SEM	0.268225	0.138142	0.115482
Prevention	0.475	1.1	2.075
	2.075	1.15	2.1
	1.5	2.125	1.05
	1.775	2.125	1.6
	0.75	1.675	1.9
	1.925	1.4	1.075
AVG	1.41667	1.59583	1.63333
SD	0.657013	0.458098	0.476882
SEM	0.268225	0.187018	0.194686
Treatment	0.475	1.85	1.2
	2.075	2.2	1.925
	1.5	2.425	1.725
	1.775	2.5	0.85
	0.75	1.8	1.3
	1.925	1.375	1.775
AVG	1.41667	2.025	1.4625
SD	0.657013	0.428952	0.412538
SEM	0.268225	0.175119	0.168418
